# Supplementary material for: Population Genomics in Rhamdia quelen (Heptapteridae, Siluriformes) Reveals Deep Divergence and Adaptation in the Neotropical Region
Source: Genes (Basel). 2020 Jan 17;11(1):109. doi: 10.3390/genes11010109 (PMC7017130; doi:10.3390/genes11010109)
Supplement: Supplementary file 1 [file genes-11-00109-s001.zip]

Archive with 10 entries (10 files):
- Supplementary File SI.docx
- Supplementary File SII.docx
- Supplementary File SIII.docx
- Supplementary File SIV.docx
- Supplementary File SIX.docx
- Supplementary File SV.docx
- Supplementary File SVI.docx
- Supplementary File SVII.docx
- Supplementary File SVIII.docx
- Supplementary file SX.docx
